# Supplementary material for: Controlling Nuclear NF-κB Dynamics by β-TrCP—Insights from a Computational Model
Source: Biomedicines. 2019 May 27;7(2):40. doi: 10.3390/biomedicines7020040 (PMC6631534; doi:10.3390/biomedicines7020040)
Supplement: Supplementary file 1 [file biomedicines-07-00040-s001.zip]

Archive with 5 entries (5 files):
- Document_S1.pdf
- Figure_S1.pdf
- Figure_S2.pdf
- Figure_S3.pdf
- Model S1.nb
